# Supplementary material for: Carcass and Meat Quality Characteristics and Changes of Lean and Fat Pigs After the Growth Turning Point
Source: Foods. 2025 Aug 3;14(15):2719. doi: 10.3390/foods14152719 (PMC12345986; doi:10.3390/foods14152719)
Supplement: Supplementary file 1 [file foods-14-02719-s001.zip]

Archive with 1 entries (1 files):
- foods-3762550-supplementary.xlsx
