# Supplementary material for: Carcass and Meat Quality Characteristics and Changes of Lean and Fat Pigs After the Growth Turning Point
Source: Foods. 2025 Aug 3;14(15):2719. doi: 10.3390/foods14152719 (PMC12345986; doi:10.3390/foods14152719)
Supplement: Supplementary file 1 [file foods-14-02719-s001.zip › foods-3762550-supplementary.xlsx]

## Sheet: S1
Table S1.The nutritional composition of the feed for Yorkshire pigs
Item	50–60 kg (per kg feed)	≥60 kg (per kg feed)
Metabolizable Energy (ME)	13.4 MJ/kg	13.4 MJ/kg
Crude Protein (CP)	0.18	14.0–16.0%
Standardized Ileal Digestible (SID) Lysine	0.009	0.70–0.75%
SID Methionine + Cystine	0.0058	0.005
SID Threonine	0.0062	0.0055
Calcium (Ca)	0.007	0.006
Total Phosphorus (Total P)	0.006	0.005
Available Phosphorus (Available P)	0.0045	0.0035
Sodium (Na)	0.002	0.002
Chloride (Cl)	0.003	0.003
Magnesium (Mg)	0.0004	0.0004
Iron (Fe)	80 mg/kg	70 mg/kg
Zinc (Zn)	100 mg/kg	80–100 mg/kg
Copper (Cu)	15 mg/kg	20 mg/kg
Selenium (Se)	0.3 mg/kg	0.3 mg/kg
Vitamin A	4,000 IU/kg	3,000 IU/kg
Vitamin D3	400 IU/kg	300 IU/kg
Vitamin E	44 IU/kg	30–40 IU/kg
Vitamin B12	25 μg/kg	20 μg/kg

## Sheet: S2
Table S2.The primer sequences used for qRT-PCR ( F: forward, R: reverse )
Gene	Primer Sequence (5'-3')	TM/℃
MyoG	F-GAAAACTACCTGCCCGTCCA	58
	R-CCACAGACACGGACTTCCTC
MyoD	F-CACGTCTAGCAACCCGAATCA	58
	R-GGCGTTGCGCAGGATTT
MSTN	F-CCAGAGAGATGACAGCAGTGATG	61
	R-TTCCTTCCACTTGCATTAGAAGATC
Mb	F-TGAAGACAGCAGAACGTCCC	58
	R-TTAGGTTCCAGACACCACGC
ACACA	F-ACCTCTGGAGTTGAACCAGC	60
	R-GTGTAAGGCCAAGCCATCCT
C/EBPα	F-CAAGAACAGCAACGAGTACCG	59
	R-GTCACTGGTCAACTCCAGCAC
FASN	F-TCGTGGGCTACAGCATGATA	60.7
	R-TTAGGCTTCAGCAGGACGTT
SCD1	F-ACACTTGGGAGCCCTGTATG	60
	R-GGGCAGTCGAGCTTTGTAAG
β-actin	F-AAGGACCTCTACGCCAACAC	60
	R-CTGGCTGATCCACATCTGCT

## Sheet: S3
Table S3.Carcass, meat quality, and nutritional composition traits of Yorkshire pigs
YPGroup	1	2	3	4	5	6	7	8
CW(kg)	61.95±3.21H	72.24±7G	77.8±5.15F	83.95±7.47E	91.84±4.27D	100.88±3.51C	108.55±4.28B	115.88±5.67A
DP(%)	72.93±2.33AB	72.82±4.34B	73.87±3.32AB	73.04±3.61B	74.09±3.64AB	75.15±2.21A	75.6±1.75A	75.32±2.72A
CL1(cm)	79.94±5.25D	81.09±6.44D	87.05±8.98C	89.57±11.06C	96.06±11.47B	102.84±8.89A	106.44±4.24A	106.91±5.67A
CL2(cm)	79.5±2.9E	82.7±4.92D	83.86±2.85D	86.17±3.67C	87.58±2.55BC	89.29±2.71AB	90.21±3.56A	91.24±4.58A
backfat2(mm)	15.51±6.09CD	15.1±5.02D	15.86±5.63D	15.68±4.78D	19.76±5.12BC	20.24±6.68BC	23.21±8.54AB	26.22±7.37A
backfat3(mm)	10.12±3D	13.49±4.15CD	12.37±5.17D	13.1±4.42CD	13.81±4.33BCD	15.42±6.34BC	17.12±6.97B	22.22±7.54A
backfat4(mm)	7.38±6.3B	7.94±4.29B	7.92±4.26B	7.47±3.56B	7.86±3.47B	8.45±2.98B	11.89±5.92A	13.12±5.45A
backfat1(mm)	25.77±4.24C	27.2±7.27C	27.5±6.49C	27.63±5.77C	29.19±6.79BC	31.24±8.53BC	33.55±13.39AB	38.86±7.37A
LMA(cm2)	34.73±3.1C	45.61±6.58AB	44.61±8.45B	45.26±7.55B	47.55±8.64AB	46.19±7.85AB	47.29±5.82AB	50.62±9.35A
LF(kg)	0.35±0.22AB	0.46±0.13AB	0.32±0.16B	0.41±0.18AB	0.36±0.29AB	0.43±0.17AB	0.48±0.25A	0.52±0.3A
LP(%)	69.86±3.97A	66.04±5.43A	66.86±6.02A	66.28±4.7A	64.15±4.55AB	60.26±5.96BC	55.55±3.35C	55.67±1.67C
pH1	6.4±0.27AB	6.28±0.28B	6.4±0.26AB	6.37±0.25AB	6.45±0.22A	6.45±0.24A	6.4±0.3AB	6.43±0.26AB
pH2	5.62±0.05AB	5.75±0.31A	5.64±0.13B	5.74±0.22A	5.77±0.22A	5.73±0.19AB	5.67±0.1AB	5.7±0.18AB
pH1-2	0.78±0.25AB	0.52±0.37B	0.76±0.3A	0.63±0.29AB	0.68±0.36AB	0.71±0.32A	0.73±0.31A	0.73±0.32AB
L1*	44.4±3.38ABCD	45.82±4.49A	42.51±3.31D	44.34±4.05AB	43.05±3.92BCD	42.34±2.81CD	42.71±2.84BCD	43.2±4.13BCD
a1*	4.3±1.03C	5.29±1.73BC	4.97±2.4C	5.44±1.79BC	5.79±1.73ABC	6.28±1.79AB	6.73±1.93A	6.21±1.53AB
b1*	5.22±2.12BC	6.15±2.12BC	5.14±2.73C	5.77±2.28BC	6.24±2.99BC	6.79±2.73AB	7.97±2.57A	6.75±2.49AB
L2*	53.66±4.31A	53.35±4.08A	50.74±5.16A	51.24±5.07A	50.52±7.47A	51.27±5.24A	52.89±6.95A	50.45±7.75A
a2*	8.7±1.9A	9.02±2.44A	9.07±2.69A	8.87±2.31A	8.61±2.06A	9.27±2.22A	10.05±2.24A	9.52±2.92A
b2*	8.74±2.41AB	7.71±1.27B	7.92±2.86B	7.65±2.38B	7.51±3.5B	8.97±3.4AB	10.39±3.6A	9.26±3.69AB
L1-2*	-9.27±3.28AB	-7.53±3.64AB	-8.22±4.22AB	-6.91±3.61A	-7.47±4.68AB	-8.92±4.84AB	-10.17±5.08B	-7.25±6.38AB
a1-2*	-4.41±1.72B	-3.73±2.47AB	-3.94±2.02B	-3.31±1.92AB	-2.55±1.16AB	-3±1.44A	-3.12±1.14AB	-3.31±2.29AB
b1-2*	-3.52±1.82C	-1.56±2.15AB	-2.78±1.87C	-1.87±1.68AB	-1.27±1.66A	-2.18±1.37ABC	-2.42±1.72BC	-2.5±1.52BC
SF	7.21±1.92AB	7.09±2.54A	8.26±2.67AB	7.69±2.82AB	7.61±3.13AB	7.32±2.32AB	6.29±2.39B	6.71±2.1AB
DL(%)	2.25±0.77BC	2.05±0.55C	2.48±0.74BC	2.22±0.63C	2.94±0.77AB	2.89±0.99AB	3.38±1.32A	2.82±0.64AB
WBC(%)	32.11±4.2A	30.75±2.54AB	29.83±3.51AB	27.02±3.87CD	26.66±2.19CD	26.22±4.69CD	27.8±4.23BC	24.44±4.61D
marbling	2.21±1.07ABC	1.57±0.83C	2.17±0.93A	1.84±0.98ABC	1.46±0.82BC	1.71±0.78ABC	1.5±0.5ABC	2.25±0.29ABC
CL*(%)	67.91±2.75AB	66.76±2.19B	67.7±2.96AB	68.8±4.6A	68.32±3.04AB	68.08±3.43AB	67.24±5.1AB	66.89±2.35AB
MC(%)	70.31±2.16A	71.08±3.54A	71.45±1.3A	71.47±1.33A	72.2±1.59A	71.09±1.99A	71.33±1.27A	71.54±0.84A
Ash(%)	1.65±0.09C	2.14±0.3BC	2.62±0.54A	2.34±0.43AB	2±0.46BC	1.93±0.31BC	2.25±0.2ABC	2.27±0.2ABC
CP(%)	22.83±5.6A	21.39±3.73A	24.62±8.08A	22.48±4.53A	20.84±2.39A	21.08±4.53A	22.19±0.15A	22.03±0.21A
IMF(%)	1.36±0.34ABC	1.09±0.34C	1.56±0.47AB	1.4±0.44BC	1.38±0.56BC	1.47±0.57ABC	1.61±0.55AB	1.89±0.57A
Note: Different letters on the shoulders of the same industry represent significant differences. p ≤ 0.05.

## Sheet: S4
Table S4.Carcass, meat quality, and nutritional composition traits of Qingyu Pigs
QYPGroup	1	2	3	4	5	6	7	8	kg
CW(kg)	43.1±3.34H	53.53±5.19G	61.29±1.78F	68.37±4.75E	77.82±2.73D	83.93±2.92C	89.5±2.92B	100.89±8.03A	%
DP(%)	66.57±5.46C	68.99±4.95BC	71.39±1.92AB	72.64±3.84AB	73.5±1.51A	73.93±1.96A	72.27±2.29AB	73.02±2.35AB
CL1(cm)	62.78±3.35D	68.75±6.85C	70.42±2.62C	73.53±3BC	72.82±8.01BC	76.67±5.35B	82.75±3.89A	83.75±3.41A
CL2(cm)	64.11±3.45D	70.09±7.06C	71.73±2.89C	75.15±3BC	74.44±8.14BC	77.94±5.75B	84.35±3.94A	85.22±3.47A
backfat2(mm)	27.03±10.09E	32.85±10.07BC	31.53±10.89CDC	33.07±9.85DED	38.46±8.18BC	42.88±8.49ABDE	44.07±9.74BE	53.61±13.76A
backfat3(mm)	17.97±7.27C	20.03±4.95BC	23.16±9.95BC	25.05±9.08BC	29.11±9.6AB	29.9±9.13AB	35.19±7.57A	34.82±11.03A
backfat4(mm)	23.74±12.46D	25.28±9.32CD	24.78±14.79D	29.6±10.97CD	36.12±8.39BC	42.69±13.1AB	46.19±8.32A	46.27±13.59AB
backfat1(mm)	35.62±14.8E	45.48±13.12CD	41.17±12.97DEC	46.08±10.87DD	52.78±10.99BC	60.08±8.1ABE	62.59±11.18AB	68.31±14.03A
LMA(cm2)	14.87±4.09D	15.98±3.03CD	17.58±2.26BCC	17.6±2.36CDC	18.11±2.73AB	18.94±3.03ABD	20.16±4.12AB	21.19±4.36A
LF(kg)	0.61±0.32D	1.49±0.31BC	0.99±0.48CD	1.81±0.81B	2.06±0.8B	2.36±0.51B	3.21±0.64A	3.17±1.02A
LP(%)	43.46±3.37A	41.23±5.11AB	39.68±1.32ABC	37.59±3.73BC	36.01±0.68BC	36.38±2.02BC	37.22±4.57BC	35.69±4.99C
pH1	6.23±0.14A	6.33±0.12A	6.3±0.18A	6.33±0.35A	6.35±0.24A	6.36±0.37A	6.34±0.09A	6.37±0.16A
pH2	5.85±0.28B	5.92±0.34AB	5.86±0.14B	5.96±0.32AB	5.93±0.33AB	6.06±0.26AB	6.15±0.23A	6.17±0.14A
pH1-2	0.38±0.2A	0.41±0.28A	0.43±0.23A	0.36±0.35A	0.42±0.3A	0.3±0.39A	0.19±0.25A	0.21±0.13A
L1*	40.9±4.47A	40.7±3.68A	41.98±3.04A	43.4±4.75A	41.36±4.38A	41.38±2.07A	43.57±2.38A	44.76±6.56A
a1*	9.33±2.13A	9.75±1.99A	9.97±4.78A	10.44±3.84A	10.48±1.5A	10.85±1.35A	12.04±3.11A	11.38±3.36A
b1*	3.13±2.35AB	2.98±1.89AB	3.88±2.78AB	3.98±3.12A	2.75±2.59AB	2.6±2.24AB	1.93±1.57B	2.94±3.71AB
L2*	44.7±5.72CD	46.17±4.6D	45.26±5.38BCD	43.78±5.47B	42.17±5.55BC	42.81±4.87BCD	43.71±2.5B	40.96±5.1A
a2*	9.66±2.38ABD	10.58±1.8AB	9.37±1.36AB	10.71±4.58ABD	9.1±2.2B	10.03±3.49AB	11.7±2.28A	10.94±3.01AB
b2*	5.77±2.86A	6.3±2.45A	5.59±2.28A	5.94±3.79A	4.97±2.5A	4.73±2.03A	4.63±1.94A	3.82±4.73A
L1-2*	-3.8±3.2CD	-5.47±2.36D	-3.29±3.64BCD	-0.39±4.75B	-0.81±3.37BC	-1.43±3.06BCD	-0.14±2.49B	3.81±4.44A
a1-2*	-0.33±1.57A	-0.83±0.8A	0.6±4.58A	-0.27±2.96A	1.39±1.35A	0.82±4.31A	0.34±2.22A	0.44±3.12A
b1-2*	-2.65±1.41A	-3.31±1.52A	-1.71±3.31A	-1.96±2.69A	-2.22±0.88A	-2.13±1.76A	-2.7±1.49A	-0.88±2.27A
SF	5.37±1.51AB	4.03±0.6B	5.76±2.59AB	6.96±2.45A	5.94±2.06AB	7.01±2.56A	7.34±2.11A	6.56±1.2AB
DL(%)	1.74±0.65A	1.11±0.46A	2.15±1.47A	2.32±1.4A	2.39±1.45A	2.54±1.38A	2.18±0.8A	2.79±2A
WBC(%)	37.96±3.56A	38.22±1.34A	37.57±1.55AB	35.1±3.86ABCD	35.34±3.58ABC	31.43±3.98BCD	31.65±6.64CD	30.4±5.05D
marbling	2.67±0.58A	3±0.87A	2.67±0.29A	2.93±0.67A	2.8±0.27A	3.33±0.58A	3.38±0.61A	3.14±0.56A
CL*(%)	67.14±5.07A	67.47±2.77A	67.75±4.72A	67.31±3.71A	67.29±4.14A	67.86±3.27A	67.65±4.32A	68.13±3.75A
MC(%)	69.43±0.84A	68.85±1.23AB	67.39±1.61AB	66.46±1.27B	67.75±1.95AB	70.8±3.21A	69.37±2.43A	67.21±4AB
Ash(%)	1.36±0.09AB	1.26±0.11ABC	1.38±0.15AB	1.36±0.26A	1.23±0.09ABC	1.1±0.06C	1.18±0.08BC	1.06±0.07C
CP(%)	24.08±0.49A	23.52±1.19A	24.33±2.33A	22.94±1.62A	23.45±0.92A	20.65±0.47B	23.01±1.55A	20.15±0.63B
IMF(%)	2.56±0.28B	3.29±1.02AB	3.09±2.46AB	4.7±1.93A	3.94±2.01AB	4.85±1.51AB	4.43±1.39AB	4.6±1.76AB
Note: Different letters on the shoulders of the same industry represent significant differences. p ≤ 0.05.
